# Supplementary material for: Changes in Dietary Intake Patterns and Weight Status during the COVID-19 Lockdown: A Cross-Sectional Study Focusing on Young Adults in Malaysia
Source: Nutrients. 2022 Jan 10;14(2):280. doi: 10.3390/nu14020280 (PMC8778075; doi:10.3390/nu14020280)
Supplement: Supplementary file 1 [file nutrients-14-00280-s001.zip]

Archive with 1 entries (1 files):
- nutrients-1517388-supplementary.pdf
